# Supplementary material for: Conjugates of Ultrasmall Quantum Dots and Acridine Derivatives as Prospective Nanoprobes for Intracellular Investigations
Source: Nanomaterials (Basel). 2021 Aug 24;11(9):2160. doi: 10.3390/nano11092160 (PMC8471518; doi:10.3390/nano11092160)
Supplement: Supplementary file 1 [file nanomaterials-11-02160-s001.zip]

Archive with 1 entries (1 files):
- nanomaterials-1314474-supplementary.pdf
